# Supplementary material for: Photoinduced Inactivation of Pathogenic Microorganisms via Cotton Textile Functionalized with a Novel Iodinated BODIPY Derivative
Source: Molecules. 2026 May 4;31(9):1525. doi: 10.3390/molecules31091525 (PMC13165066; doi:10.3390/molecules31091525)
Supplement: Supplementary file 1 [file molecules-31-01525-s001.zip]

Archive with 1 entries (1 files):
- molecules-4254619-supplementary.pdf
